# Supplementary material for: Elucidation of Antiviral and Antioxidant Potential of C-Phycocyanin against HIV-1 Infection through In Silico and In Vitro Approaches
Source: Antioxidants (Basel). 2022 Sep 28;11(10):1942. doi: 10.3390/antiox11101942 (PMC9598530; doi:10.3390/antiox11101942)
Supplement: Supplementary file 1 [file antioxidants-11-01942-s001.zip]

Archive with 3 entries (2 files):
- Supplementary Data_Appendix A & B.pdf
- __MACOSX/
- __MACOSX/._Supplementary Data_Appendix A & B.pdf
